# Supplementary material for: Impact of Radiotherapy on Malfunctions and Battery Life of Cardiac Implantable Electronic Devices in Cancer Patients
Source: Cancers (Basel). 2023 Oct 2;15(19):4830. doi: 10.3390/cancers15194830 (PMC10571836; doi:10.3390/cancers15194830)
Supplement: Supplementary file 1 [file cancers-15-04830-s001.zip]

Archive with 1 entries (1 files):
- cancers-2618093-supplementary.xlsx
