# Supplementary material for: Impact of Radiotherapy on Malfunctions and Battery Life of Cardiac Implantable Electronic Devices in Cancer Patients
Source: Cancers (Basel). 2023 Oct 2;15(19):4830. doi: 10.3390/cancers15194830 (PMC10571836; doi:10.3390/cancers15194830)
Supplement: Supplementary file 1 [file cancers-15-04830-s001.zip › cancers-2618093-supplementary.xlsx]

## Sheet: Supplementary Table S1
Supplementary Table S1. Patient characteristics (n = 255).
Variable		Number	(%)
Gender
	Male	178	69.8%
	Female	77	30.2%
Age in years
	Median (IQR)	75.3	(68.8-80.8)
Karnofsky Performance Status
	Median (range)	80	(40-100)
	KPS ≥80%	134	52.5%
	KPS <80%	121	47.5%
Age of CIED in years
	Median (IQR)	3.3	(1.4-5.8)
CIED
	PM	171	67.0%
	ICD	68	26.7%
	CRT Defibrillator/Pacemaker	16	6.3%
CIED manufacturer
	Biotronik	150	58.8%
	Medtronic	42	16.5%
	St. Jude Medical (Abbott)	23	9.0%
	Boston Scientific	20	7.9%
	Viatron	8	3.1%
	Sorin	4	1.6%
	unknown	8	3.1%
Pacemaker mode (n = 171)
	DDI(R)	3	1.8%
	DDD(R)	104	60.8%
	VVI(R)	51	29.8%
	VDD(R)	8	4.7%
	AAI(R)	2	1.1%
	unknown	3	1.8%
Main indication for CIED implantation
	Atrioventricular block	76	0.298
	Bradyarrythmias	23	0.09
	Tachyarrythmias	42	0.165
	SSS/TBS	37	0.145
	Cardiac conduction disorders	13	0.051
	Syncope	3	0.012
	ICM/DCM/HF	58	0.227
	Other heart diseases	3	0.012
Abbreviations: CIED = cardiac implantable electronic device; CRT = cardiac resynchronization therapy; DCM = dilated cardiomyopathy; HF = heart failure; ICD = implantable cardioverter defibrillator; ICM = ischemic cardiomyopathy; IQR = interquartile range; KPS = Karnofsky performance status; PM = pacemaker; SSS = sick sinus syndrome; TBS = tachycardia-bradycardia syndrome; AAI(R)/DDD(R)/DDI(R)/VDD…
